# Supplementary material for: Sources of Signal in 62 Protein-Coding Nuclear Genes for Higher-Level Phylogenetics of Arthropods
Source: PLoS One. 2011 Aug 4;6(8):e23408. doi: 10.1371/journal.pone.0023408 (PMC3150433; doi:10.1371/journal.pone.0023408)
Supplement: Dataset S1 — A Nexus-formatted data set that includes nucleotide sequence data (nt123) for 80 taxa and 62 genes, slightly realigned relative to that in Regier et al., 2010 [11] (see Materials and Methods, Supplemetary Materials) and used principally for indel analysis. Sets of characters are defined and listed immediately after the data matrix, including those needed to create noLRall1 and LRall1. This data set can be degenerated using the degen1 script available at http://www.phylotools.com. The species codenames used in this realigned data set are also identified by their complete genus-species names in Table SM1 of Regier et al., 2010 [11]. (NEX) [file pone.0023408.s006.nex]

#NEXUS
Begin taxa;
	Dimensions ntax=80;
	TaxLabels
		FauNEOPT
		LfoCHILO
		LpoXIPHOS
		MesoCOPE
		MgaARACH
		NamDIPLO
		NheMALA
		OstOST
		PaqCOLL
		StuREMI
		ThulTARD
		TloBRANCH
		TorPYCNO
		ApaukNEOPT
		CpoNEOPT
		PquNEOPT
		A369COPE
		Arg2BIURA
		Asa3BRANCH
		BbaTHECOS
		CfrTHECOS
		CliZYGEN
		DmaBRANCH
		EafCOPE
		HariARACH
		HmaCEPHAL
		HspARACH
		LeanTHECOS
		LemMALA
		MayEPHEM
		JapDIPLUR
		NeoMALA
		OimCOLL
		PamNEOPT
		PsaARCHEO
		ScolCHILO
		SpoCHILO
		Tom2COLL
		ufsBRANCH
		AarPENTA
		AchARACH
		HapaOST
		LnigARACH
		LoxTHECOS
		LynBRANCH
		SkleOST
		AdoNEOPT
		EfrDIPLUR
		EinEPHEM
		IveODONAT
		LlyODONAT
		MbaARCHEO
		NmeZYGEN
		AmaDIPLO
		Han2SYMPH
		Pge2DIPLO
		Pol2DIPLO
		Scu3SYMPH
		Pno2ONYCH
		AeliPYCNO
		AhiPYCNO
		Amb2ARACH
		Avu3MALA
		Col2PYCNO
		Cro2XIPHOS
		Crp2ARACH
		Ctas2CHILO
		Din2ARACH
		DtyMYSTACO
		EgigARACH
		ElePYCNO
		ErwONYCH
		EuryPAURO
		IpumARACH
		Lle2BRANCH
		MtdTARD
		PepONYCH
		Pma2ARACH
		PwhARACH
		StpARACH;
End;
Begin characters;
	Dimensions nchar=41985;
	Format datatype=dna gap=-;
	Matrix
FauNEOPT CGACATGCCTCTAACATGGGATGGCTCAATTTCACTTTCAGTCTCCAAAAATCATTTAAATCTTTGTTCGGGGAAAAACTTGAAGTAGTAAGAACTCATCAACAACAAGAAAATTTGAAATTTATGGCCCATTTCAAAAGACAATTTGTCATACATCAAGGAAAACGTAAAGAAATATTACCTTCAGATGTTCCACCTCCAGTA------------------------------------------------------------------------------GAATTTTACCACTTAAGATCAAATGGA---AGTGCTTTGTGTACACGTCTTATTCAAATTAGACCTGATGCATCTGCACTTAATTCTCAATTTTGTTATATATTAAAA…
LfoCHILO CGAGACGCTGGGAACATGGGATGGCTGACCTTTACTTTTAGTTTGCAAAAGAAATTTGAATCATTGTTTGGAGACAAATTAGAAGTGGTGCGCACTCACCAGCAACAAGAAAACTTGAAGTTTATGTCCCACTTCAAGCGCAAGTTCGTCATTCATAAAGGAAAACGAGTGGCTCCAGATAAACGGGAAGAGGAGGCAGAGCAAACC---------------------------------------------------------------------------GAACTCTTCCATATTCGCTCAAATGGC---AGTTTGCTGTGTACAAGATGCATTCAGGTTGAAGCTGATGCAASTCAGTTGAATTCTGCATTTTGTTACATTTTAAAA…
LpoXIPHOS AGAGAYGCTACMAATATGGGATGGTTGACATTCACTTTCAGCTTACAAAAGAAATTTGAATCATTGTTTGGGGACAAACTTGAAGTGGTCAGAACACATCAGCAACAAGAACACTTGAAGTTTTTGTCCCACTTTAACCAACAGTTTATAATYCATCAYGGAAAAAGAAAAACCTCCCCTTCTCACAATTCTCCAGCAACAGTG------------------------------------------------------------------------------GAGTTTTATCATCTTCGTTCTAACGGT---AGTCCAATTTGTACAAGATGTGTCCAGGTGAAGCCAGATGCAGCTCTTCTCAATTCTGCCTTTTGCTACATCTTGAA…
MesoCOPE NNNNNNNNNNNNNNNNNNNNNNNNNNNNNNNNNNNNNNNNNNNNNNNNNNNNNNNNNNNNNNNNNNNNNNNNNNNNNNNNNNNNNNNNNNNNNNNNNNNNNNNNNNNNNNNNNNNNNNNNNNNNNNNNNNNNNNNNNNNNNNNNNNNNNNNNNNNNNNNNNNNNNNNNNNNNNNNNNNNNNNNNNNNNNNNNNNNNNNNNNNNNNNNNNNNNNNNNNNNNNNNNNNNNNNNNNNNNNNNNNNNNNNNNNNNNNNNNNNNNNNNNNNNNNNNNNNNNNNNNNNNNNNNNNNNNNNNNNNNNNNNNNNNNNNNNNNNNNNNNNNNNNNNNNNNNNNNNNNNNNNNNNNNNNNNNNNNNNNNNNNNNNNNNNNNNNNNNNNNNNNNNNNNNNN…
MgaARACH AGGGAAGCTGGTAACATGGGATGGCTTACATTTACCTTCAGTTTACAGAAAAAATTTGAAGCACATTTTGGTGATAAGCTGGAAGTTGTACGTACCCATCAACAACAAGAAAATTTAAAGTTTCTGTCTCACTTCAAAAGAAAATTTATTATCCACCATGGTAAAAGAAAATCATTTAAAGAAATCGCTCCTGTT---------------------------------------------------------------------------------------GAATTCTTTCATATACGTTCTAATGGT---AGCCCTATCTGCACAAGATGTATTCAGGTTAATGTTGATGCTACACTTTTAAACTCAGCATTTTGTTATATTCTCAAA…
NamDIPLO CGTGATGCCGGCAACATGGGTTGGCTGACTTTCACCTTCAGCCTGCAGAAGAAATTCGAGGCGCTGTTTCGTAACAAGTTGGAGGTGATTCGGACGCACCAGCAACAAGAGAATCTGAAGTTCATGGCTCACTTCAAGAGGAAGTTCATCATCCATCAGGGAAAACGCAACCGTCAGTCTCCACAGAACGAATCC---------------------------------------------------------------------------------------AAGCTGTATTACCTCMGAGCTAAYGGA---AACATTTTGTGCACCCGCACTATCCAGGTGCAATTAGATGCGCAACTATTGAATTCCGAATTCTGCTACATCTTGGAA…
NheMALA NNNNNNNNNNNNNNNNNNNNNNNNNNNNNNNNNNNNNNNNNNNNNNNNNNNNNNNNNNNNNNNNNNNNNNNNNNNNNNNNNNNNNNNNNNNNNNNNNNNNNNNNNNNNNNNNNNNNNNNNNNNNNNNNNNNNNNNNNNNNNNNNNNNNNNNNNNNNNNNNNNNNNNNNNNNNNNNNNNNNNNNNNNNNNNNNNNNNNNNNNNNNNNNNNNNNNNNNNNNNNNNNNNNNNNNNNNNNNNNNNNNNNNNNNNNNNNNNNNNNNNNNNNNNNNNNNNNNNNNNNNNNNNNNNNNNNNNNNNNNNNNNNNNNNNNNNNNNNNNNNNNNNNNNNNNNNNNNNNNNNNNNNNNNNNNNNNNNNNNNNNNNNNNNNNNNNNNNNNNNNNNNNNNNNNN…
OstOST CGCGACGCACCCGCCATGGGCTGGCACATCTTTTTCCACGATTTGCTGCTGCAGTTCAACAAGGACGAG---------TTGGAAGTGGTGCGCCTGGACCAGCAGCGGGAGAGGGCCGCTTTCCTGTCGCATTTCAGGGGAAAGTTCATGATCCACAAGGGGTCCAGGATCCAGGCCCTCGCGAGGCGGAAGGATCCTGAGCAGAACGGATCAGCTCCTCCG------------------------------------------------------------GAACTCTTTCACCTCAGATCCACCGGC---AACCCCATTTACACCAGATGCGTCCAAGTCCCCACATCCGCGGCTCTTCTCAACTCCGCCTTCTGCTACCTGTTGAACGT…
PaqCOLL AGAGACTCTGGGAACATGGGATGGCTCACTTTTACATTTAGTTTACAGAAGAAGTTTGAGTCGYTATTTGGTGATAAGCTYGAAGTAGTAAGAACTCATCAACAACAAGAGAGTTTTAAATTCCTCTCTCATTTCAAGCGTAAAATGATTATTAAAAAAGGAAAAAGAGCGAGTAGTGGAGGGTCTAATTTAGCT---------------------------------------------------------------------------------------GAGTTTTATCAACTACGATCAAACGGATGGTCAGCACTCTCAACTCGTACTATACAAATTGAAAATGATGCATCACTCCTCAACTCRGCATTTTGTTATATATTAAAAG…
StuREMI CGACAYGCCACCAACATGGGATGGCTCACATTTACGTTCAGTTTGCAGAAGAAGTTCGAGTCTTTGTTTGGGGAAAAATTGGAGGTAGTGCGAACATATCAACAACAGGAGAACCTGAAGTTCATGGCACACTTCAAACGGCGGTTTATCATTCATGAAGGGAAGCGAAAAGCTCAGAGAGATGAAAATTGGAAAGCTCCCTAT------------------------------------------------------------------------------GAATTCTTCCATCTTCGGTCAAATGGT---AGTCCATTGTGCACCAGATGTATCCAGGTTACTCCAGATGCTACATATCTGAATTCAGCTTTCTGTTACATCCTAAAAG…
ThulTARD CGCGATGCCGGCAACATGGGTTGGCTGACSTTTACGTTTAGTTTGCAAAAGAAGTTCGAGCAGGCRTTCAAAAACTCGCTGGACGTGATTCGGATGCATCAGCAGCAGGAGAATCTSAAATTTCTGTCCCATTTCAAGTCCAAGTTCGTCATCCATCGGGGACRCCGAAAAGAGCCSTTTGACCGCAGCCGCGTCGCGCCGGCT------------------------------------------------------------------------------AAGCTGTATCAGCTGAGRATTAACGAT---TCCCTCGTCTGCGCYCGCTGTGTTGAGGTTGACGCAAAAGCYACCAGTCTMAACTCTGCCTTCTGCCATATTTTGAAC…
TloBRANCH AGAGATGCAGGAAACATGGGCTGGCTCACCTTCACTTTTAGTTTGCAAAAGAAATTCGAAGCGCTTTTCGCCGGCAAATTGGAAGTCATTCGCACGCATCAGCAGCAAGAAAACTTGAAATTTATGGCGCATTTCCATCGCAAGTTCTTGATCCATCAAGGCAAAAGGCCACGCCCCAATAACCCTGCTCCGGCGAGAACG---------------------------------------------------------------------------------GAATTCTTCCATTTGCGCAGCAATGGC---TCAGCACTTTGCGCACGGTGCATTGAAATCAAACCTGATGCTACGTTTCTCAATTCTGCTTTCTGTTATCTTCTGAA…
TorPYCNO CGAGATGCCAGTAATATGGGATGGCTGACATTTACKTTTAGTTTGCAAAAGAAGTTTGAATCTTTGTTTGGCGACAAGCTTGAAGTTATACAAACTCATCAGCAACAAGAAAACCTGAAATTTATGTCCCATTTCAAGAGGAAGTTTGTAATTCATAAAGGGCAACGAAAATCAATGAGGAAATCAACAGAAACTGATCTGACA------------------------------------------------------------------------------GAGTTCTTTTATTTCCGTTCTAATGGA---TCTCCTTTGTGCACCCGATGTGTTCAAATCGTCCCGGATGCATCTATACTCAACTCCTATTTTTGCTTTATATTGAAA…
ApaukNEOPT CGGCGCGCTCCCAACATGGGCTGGCTCACGTTCACGTTCGGGTTGGAGCGCAAGTTCAAGCAGCTGTGCAAG---CGGCTGGAGGTGGTGCGCACCCACCAGCAGCAGGAGACGCTCAAGTTCATGTCGCACTTCCACAGRCGGTTCATCATCAAGGACGGCAAGAGGAACGATAAACCGGAGGGYCGCCTCCCGGTA------------------------------------------------------------------------------------GAACTGTTCGAGCTACGTAGCAACGGA---TCAGCGCTGTGCACACGACTCATACAGGTCAAAGCGGACGCGACTCAACTAAACAGCGCTTTCTGTTATATATTGA…
CpoNEOPT CGRCGCGCACCCAACATGGGCTGGCTGACGTTCACGTTCGGGCTCGAGCGCAAGTTCAAGCAGCTCTGCAAG---CGGCTGGAGGTCGTGCGGACGCACCAGCAGCAGGAGAGCCTCAAGTTCATGTCGCACTTCCACCGCCGGTTCATCATACGGGACGGCAAGAGGAATCAGCCGCCGGAGGGCGGCAAGCAACCTGTG---------------------------------------------------------------------------------GAACTGTTCGAGCTGCGCAGTAACGGA---TCCGCGCTCTGCACGCGCCTCGTGCAAGTGAAGGCTGATGCGGCACAAYTGAACAGTGCCTTCTGTTACATCTTAAAC…
PquNEOPT CGGCACGCGCCCAACATGGGCTGGCTYACCTTCACCTTCGGCCTGGAGCGTAAGTTYAAGTCGCTCTGCACG---CGGCTCGAGGTGGTGCGGACACACCAGCAGCAGGAGAACCTCAAGTTCATGGCGCACTTCAATAGGCGTTTCATCATTAAGGAAGGCAAGCGGAATGGGGACAACAAGGTGAACGGTCGCGCGCCGGTC------------------------------------------------------------------------------GAGCTGTACGAGCTGCGMAGTAAYGGC---TCAGCSCTGTGCACGCGGCTCGTGCAGGTGAGGGCRGACGCYGCGCAGCTSAACAGCTGTTTCTGTTACATCCTGAAC…
A369COPE NNNNNNNNNNNNNNNNNNNNNNNNNNNNNNNNNNNNNNNNNNNNNNNNNNNNNNNNNNNNNNNNNNNNNNNNNNNNNNNNNNNNNNNNNNNNNNNNNNNNNNNNNNNNNNNNNNNNNNNNNNNNNNNNNNNNNNNNNNNNNNNNNNNNNNNNNNNNNNNNNNNNNNNNNNNNNNNNNNNNNNNNNNNNNNNNNNNNNNNNNNNNNNNNNNNNNNNNNNNNNNNNNNNNNNNNNNNNNNNNNNNNNNNNNNNNNNNNNNNNNNNNNNNNNNNNNNNNNNNNNNNNNNNNNNNNNNNNNNNNNNNNNNNNNNNNNNNNNNNNNNNNNNNNNNNNNNNNNNNNNNNNNNNNNNNNNNNNNNNNNNNNNNNNNNNNNNNNNNNNNNNNNNNNNN…
Arg2BIURA AGAGATGCGTCCAACATGGGGTGGCTGACCTTCACGTTTAGTCTTCAAAAGAAGTTTGAAGCCTTGTTCCCCGATAAGTTAGAAGTTATAAGGATGCATCAACAGCAAGAGAACTTGAAGTTCATGTCGCACTTCCATCGAAAGTTCATCATTCACAAAGGGAAACGCGCACAACACAACAGTGGCAATGAAGTG---------------------------------------------------------------------------------------AAATTATATCAGATYCGTTCCAACGGG---AACCCACTTTGCACAAGATGTATTCAAATCGTGCCTTCCGCGACCAATTTGAATTCAGCTTTTTGTTTCTTACTAAA…
Asa3BRANCH CGAGATGCATCAAATATGGGCTGGCTTACTTTCACYTTTAGTTTGCAGAAGAAATTTGAATCTCTSTTYGGTAATAAATTGGAAGTGGTGAGGACCCACCAGCAGCAAGAGAATCCCAAATTTATGTCCCATTTTAAGAGGAAGTTCATCATTCACACCGGAAAAAGGAAACCAGTTAAAGAGGAGGACTGGATTGCGCCCTCA------------------------------------------------------------------------------GAATTCTACCAAATTCGGACAAATGGA---AGTGCTCTCTGTACTCGGTGTATACAAATCAAGCTTGATGCTACCCTTTTAAACTCTTGTTTTTGTTACATATTAA…
BbaTHECOS NNNNNNNNNNNNNNNNNNNNNNNNNNNNNNNNNNNNNNNNNNNNNNNNNNNNNNNNNNNNNNNNNNNNNNNNNNNNNNNNNNNNNNNNNNNNNNNNNNNNNNNNNNNNNNNNNNNNNNNNNNNNNNNNNNNNNNNNNNNNNNNNNNNNNNNNNNNNNNNNNNNNNNNNNNNNNNNNNNNNNNNNNNNNNNNNNNNNNNNNNNNNNNNNNNNNNNNNNNNNNNNNNNNNNNNNNNNNNNNNNNNNNNNNNNNNNNNNNNNNNNNNNNNNNNNNNNNNNNNNNNNNNNNNNNNNNNNNNNNNNNNNNNNNNNNNNNNNNNNNNNNNNNNNNNNNNNNNNNNNNNNNNNNNNNNNNNNNNNNNNNNNNNNNNNNNNNNNNNNNNNNNNNNNN…
CfrTHECOS NNNNNNNNNNNNNNNNNNNNNNNNNNNNNNNNNNNNNNNNNNNNNNNNNNNNNNNNNNNNNNNNNNNNNNNNNNNNNNNNNNNNNNNNNNNNNNNNNNNNNNNNNNNNNNNNNNNNNNNNNNNNNNNNNNNNNNNNNNNNNNNNNNNNNNNNNNNNNNNNNNNNNNNNNNNNNNNNNNNNNNNNNNNNNNNNNNNNNNNNNNNNNNNNNNNNNNNNNNNNNNNNNNNNNNNNNNNNNNNNNNNNNNNNNNNNNNNNNNNNNNNNNNNNNNNNNNNNNNNNNNNNNNNNNNNNNNNNNNNNNNNNNNNNNNNNNNNNNNNNNNNNNNNNNNNNNNNNNNNNNNNNNNNNNNNNNNNNNNNNNNNNNNNNNNNNNNNNNNNNNNNNNNNNN…
CliZYGEN CGGGAGGCTTCTAATATGGGCTGGCTCACATTTACTTTCAGCTTACAAAAGAAGTTTGAGTCGTTGTTCGGGGAGAAGCTGGAAGTTGTGAGAACGCATCAGCAGCAGGAGAATTTGAAGTTCATGGCTCACTTCAAGAGGAAGTTTATCATTCACCAAGGGAAACGGAAGGAGCCACGCCCCGAAAATTGGCAGGCACCCGTC------------------------------------------------------------------------------GAATTCTTTCACATTCGTTCCAATGGA---AGCGCGCTCTGTACAAGATGCATTCAAATTAAAACAGAGGCCTTTGCATTAAATTCCGCTTTCTGTTATATTTTGAAA…
DmaBRANCH NNNNNNNNNNNNNNNNNNNNNNNNNNNNNNNNNNNNNNNNNNNNNNNNNNNNNNNNNNNNNNNNNNNNNNNNNNNNNNNNNNNNNNNNNNNNNNNNNNNNNNNNNNNNNNNNNNNNNNNNNNNNNNNNNNNNNNNNNNNNNNNNNNNNNNNNNNNNNNNNNNNNNNNNNNNNNNNNNNNNNNNNNNNNNNNNNNNNNNNNNNNNNNNNNNNNNNNNNNNNNNNNNNNNNNNNNNNNNNNNNNNNNNNNNNNNNNNNNNNNNNNNNNNNNNNNNNNNNNNNNNNNNNNNNNNNNNNNNNNNNNNNNNNNNNNNNNNNNNNNNNNNNNNNNNNNNNNNNNNNNNNNNNNNNNNNNNNNNNNNNNNNNNNNNNNNNNNNNNNNNNNNNNNNN…
EafCOPE AGGGAGAGCTCCAACATGGGCTGGCTCACTTTTACCTTCTCCCTTCAGAAGAAGTTTGAAAGTCTCTTTGGAGAAAAACTGGAAGTTGTCAGGATGCATCAACAGCAGGAGAATCTAAAGTTTATGTCTCACTTTAACAATGGACTTCTCATCAAACAGGGATGTAGAAAGGAGGTGCGCGGGCCCGGCTGGAAACCCGAATCT------------------------------------------------------------------------------GAGTTTTATCAGCTGAGATCTAACGGA---TCAAGTTTATACAGACGCTGCATCCAGCTRAAAACGGACTCCTCTCTGCTTAACTCCTGTTTCTCGTATATTCTGAAGG…
HariARACH AGAGATGCTGGTAACATGGGATGGCTAACTTTTACATTTAGTTTACAGAAGAAGTTTGAATCATTGTTTGGAGACAAATTAGAAGTAATAAGAACACATCAGCAACAAGAAAACTTGAAGTTTTTATCTCACTTCAAAAGAAAGTTTATCATATGCCAAGGAAAAAGAAAAACAACCACTTCAGTTGAAAATGCTCCAGTT---------------------------------------------------------------------------------GAGTTCTTTCATATCCGTTCTAATGGC---AGTCAGATTTGTACTAGGTGTATTCAGATACGCCCTGATGCAGCATTGCTAAATTCAGCATTTTGTTACATTCTCAA…
HmaCEPHAL NNNNNNNNNNNNNNNNNNNNNNNNNNNNNNNNNNNNNNNNNNNNNNNNNNNNNNNNNNNNNNNNNNNNNNNNNNNNNNNNNNNNNNNNNNNNNNNNNNNNNNNNNNNNNNNNNNNNNNNNNNNNNNNNNNNNNNNNNNNNNNNNNNNNNNNNNNNNNNNNNNNNNNNNNNNNNNNNNNNNNNNNNNNNNNNNNNNNNNNNNNNNNNNNNNNNNNNNNNNNNNNNNNNNNNNNNNNNNNNNNNNNNNNNNNNNNNNNNNNNNNNNNNNNNNNNNNNNNNNNNNNNNNNNNNNNNNNNNNNNNNNNNNNNNNNNNNNNNNNNNNNNNNNNNNNNNNNNNNNNNNNNNNNNNNNNNNNNNNNNNNNNNNNNNNNNNNNNNNNNNNNNNNNNN…
HspARACH AGAGATGCTGGAAACATGGGATGGCTAACATTTACATTTAGCTTACAGAAGAAGTTTGAATCACTGTTTGGTGACAAGTTAGAAGTAGTGAGGACTCATCAGCAACAAGAAAACCTGAAGTTCCTATCCCATTTCAAAAGAAAATTTATCATAAGGCAAGGAAAACGAAAAACAACAACTTCAACTGAAAATGCACCAGTT---------------------------------------------------------------------------------GAATTCTTTCACATTCGTTCAAATGGC---AGTCAGATATGTACAAGATGCATTCAGATACAGCCTGATGCATCTTTATTAAATTCAGCATTTTGCTATATTCTAAAA…
LeanTHECOS CGAGACGCCGGCAACATGGGCTGGCTCACGTTCACCTTCAGTCTGCAGAAGAAGTTCGAGTCTCTGTTCGGGGAGAAGCTGGAGGTGCTGAGGATGTACCAGCAGCAGGAGCCCATGAAGTTCATGTCACACTTCAAACGCAAGTTCGTTATYCACCAGGGCCGCCGTCGGGCGGCGCCACCTCTGCCGAAGCACCTGCAGGAGGCAGCTGAGCAGCTGCAGCTGCAGCAGCAGCAGTCCAGCTCGGCYGTCTCCGGGGTG---------------------GAGTTCTTCTACCTCCGCTGTAACGGR---AACCCCATCTGYTCRCGCTGTATMCARGTGGCCCCGGACGCCAGCACGCTCAACTCAGAGTTCTGCTACATCCTGA…
LemMALA AGACAAGCGTCCAACATGGGCTGGCTTACTTTTACGTTTAGTTTACAAAAGAAATTTGAAGCAAGATTTGGAGACAAACTTGAAGTGGTCAGAATGCACCAACAGCAGGAGGCAGTTAAATTTATGGCACATTTTAAGAGAAAGTTYGTTATTCATACTGGAAGACGACGATTAGATAAGCTTTCTTCAAAGGTAGAGGAGGAATCACAAGATGGAGCAGTCAGACCAAGACCTAAGATTCAGCCAGGCTTGTCTCACGAGGAACCACAAAAACCCAAGCCAGAGCTGTTCCACATGCGTTCCAACGGC---TCGCCTCTCTTCACCCGGTGCATACAGATCATACCCAACGCAGCTTCTCTCAACTCTGAATTCTGCTACATCCTGAAGG…
MayEPHEM CGTGAGGCTGGCAATATGGGTTGGCTAACTTTCACATTTAGCTTACAAAAGAAGTTCAAATCATTGTTTGGTGAGAAACTGGAAGTGGTGCGCACACATCAACAGCAAGAGAATCCCAAATTCATGTCGCATTTCCATCGCAAATTTGTGATTCACTCAGGCAGACGAAAGCGAAGTAATGGTACTTTTGCACTTGACCTCGACACTTCAGAAGATGTTTCCCAATCAAGTGGAGCAGCTGTA---------------------------------------GAGTTCTTTCAAGTACGCTCTAACGGC---AGCATTTTGTGCACCCGTTGCATTCAGGTTACCCCTGATGCCACAACACTTAATTCTGCATTCTGTTTCATCTTAAAA…
JapDIPLUR CGGGATGCCTCCAACATGGGCTGGCTCACCTTCACGTTCAGCCTGCAGAAGAAGTTCGAGGCCCTGTTCGGCGAGAAGCTGGAGGTGCTGCGGACGCACCAGCAGCAGGAGAACCTGAAGTTCATGGCGCACTTCAAGCGCAAGTTCATCATCCACCAGGGCAAGAGGAAGGGCCAGCGCGAGGCGGACTGGCAGGCGCCGGTG------------------------------------------------------------------------------GACTTCTTCCACCTGCGCTCCAACGGC---AGCCCCCTCTGCACCCGCTGCATCCAGGTCAAGCCGGACGCCACCTGCCTCAACTCGGCCTTCTGCTACATTCTGAA…
NeoMALA CGCAATGCTTCTAACATGGGATGGCTTACGTTCACCTTCAGCTTACAAAAGAAATTTGAAGCTCTCTTTGGTGACAAACTAGAGGTTGTAAAGATGCACCAGCAGCAAGAAGCTGTTAAGTTCATGGCCCACTTCAAGCGCAAGTTTATTATCCACAGGGGTAAGAGGAAAGAAGAAAAACCTGCAGATTACAAGGCTACCCCT------------------------------------------------------------------------------GATCTTTTCCACATGAGGTCCAATGGT---TCCCCACTTTTCACAAGAACAATCCAGATTAACCCAGATGCAGCAGCACTAAACCCGGAGTTCTGTTACATTTTGAAGG…
OimCOLL NNNNNNNCTGGTAACATGGGTTGGTTGACGTTTACTTTCAGCTTGCAAAAAAAGTTTGAGAGTCTGTTTGGAGACAAATTGGAAGTTGTCAGAACTCATCAGCAACAAGAAAGCTTCAAGTTTTTATCGCATTTCAARCGGAAAATGCTAATAAGAAATGGAAAACGTAACACAACACCTCAGGAAGTA---------------------------------------------------------------------------------------------GAATTTTATCATCTTCGATCCAACGGCTTCTCCTCGCTGTGCACAAGAACTATTCAAATTCAAGCTGATGGCATCAAYCTYAATTCTGCATTCTGCTATATACTCAAGG…
PamNEOPT AGAGARGCATCGAACATGGGTTGGCTAACCTTCACTTTCAGTCTCCAAAAGAAGTTCAAATCATTATTTGGAGAGAAACTGGAAGTTGTACGCACACATCAACAGCAAGAAAATCTCAAGTTTATGGCACACTTCAAGCGAAAATTCATAATTCATCAAGGCAAGAGAAAGGAGACGTTACCACGTGACACACCACCTCCAGTG------------------------------------------------------------------------------GAATTCTACCACCTGCGGTCTAATGGT---AGTCCCTTGTGCACACGCCTTATTCAGATCAAGCCRGATGCTACTGCCCTCAATCCTGCATTCACATATATATTAAAG…
PsaARCHEO CGTGAAGCGGGAAACATGGGTTGGCTAACGTTTACTTTTAGTCTACAAAAGAAATTTGAGTCGTTGTTTGGTGAAAAGCTGGAGGTAGTTCGAACTCACCAACAGCAAGAGAATTTGAAATTTATGGCTCACTTCAAGCGCAAATTTATAATTCATCAAGGTAAACGTCGCACTGCCAAGGAAGTTGACGAACCACTGCCCACTCCTGCTGTT---------------------------------------------------------------------GAGATGTTTCATTTGCGTTCAAATGGT---AGCGCCTTGTGTACGAGGTGTATTCAAATTAAACCTGATGCTGCTGTTTTGAATTCGGCTTTCTGTTTTATTGTGAA…
ScolCHILO AGAGATGCTAGTAACATGGGTTGGTTAACATTCACCTTTAGTTTACAGAAGAAATTTGAAAGTTTATTTGGTGATAAATTAGAAGTAGTGAGAACACATCAGCAACAAGAAAATCTGAAATTCATGTCCCATTTCAAAAGGAAATTCATCATTCACCAAGGTAAAAGAAAGCTCGATGATATGGATGAAGAA---------ACG------------------------------------------------------------------------------GAATTTTATCACATTAGAGCTAATGGT---AGTCTCTTATGTATGAGAAGTATTCAGATTAAACTAGATGCATCTTTGTTGAATTCAAATTTCTGCTACATCTTAAA…
SpoCHILO AGAGATGCCAGTAATATGGGATGGCTTACATTTACCTTTAGCTTACAGAAGAAATTTGAATCATTGTTTGGGGATAAATTGGAAGTTGTGCGAACACATCAGCAACAAGAAAACTTGAAATTTATGTCACATTTCAAAAGAAAATTTATTATTCATCAAGGAAAACGAAGTCAAATAGAGAAACAAGCCGATGAGACA------------------------------------------------------------------------------------GAATTCTTCCACATTCGTTCAAATGGA---AGCTTATTGTGCACTCGATGTGTTCAGATAAAAGCAGATGCCTCTTTGCTGAATTCATATTTTTGCTATATTTTAAAA…
Tom2COLL CGAGATGCTGGCAACATGGGGTGGCTGACATTTACTTTTAGTTTGCAGAAAAAATTCGAGTCATTGTTTGGAGATAAGCTGGAAGTTGTTCGAACGCATCAGCAACAAGAATCTTTCAAATTTTTATCTCATTTCAAAAGAAAAATGATGATTAGAACGGGAAAGAGAGGGTCACAACCAAGCGATGTA---------------------------------------------------------------------------------------------GAATTTTACCATTTGCGCTCTAACGGATTTTCTTCCTTGTGCACCAGAACTATCCAGCTTGCTCCAGATGCTACTTTCTTGAACTCAGCCTTCTGTTACGTTTTGAAA…
ufsBRANCH AGGGACGCGTCGAATATGGGCTGGCTCACTTTCACCTTCAGTTTGCAAAAGAAGTTCGAGTCTCTATTTGGCAATAAGTTGGAAGTTGTCCGAACACACCAACAACAGGAGAACCCCAAATTCATGTCCCACTTCAAGCGGAAATTTGTTATTCACACCGGAAAACGTAAACCAGTTAAAGACGCCGATTGGATCGCGCCGTCG------------------------------------------------------------------------------GATTTTTATCAGATTCGCACAAACGGA---AGTGCCTTATGCACTCGTTGCATTCAGATCAAATTGGATGCCGCCTGTCTCAACTCTTGTTTCTGTTATATTCTCAA…
AarPENTA NNNAGAGCTTCGAAGATGGGATGGCTTACTTTTAAATTTAGTTTATGCAAAAAATTTGAATCTTTATTTTCTGGAAAATTGGAAACTATTAAAATGATGCAGCAACAAGAAAATTTGAAGTTTCTATCTCATTTTCATAGAAAATTTATAATTCACAAAGGAAAACGAGGAAAAAAGAATAGAAATGTA---------------------------------------------------------------------------------------------GAATTTTTTCATATTCGTACTAATGGC---AATCCTATATGTACAAGATGTATTGAAGTTAAACCTGATGCAAGTTTGCTGAATTCAAATTTTTGCTACATTTTGATA…
AchARACH AGAGATGCTGGAAACATGGGRTGGTTAACTTTYACATTCAGTTTGCAGAAGAAGTTTGAATCATTATTTGGTGATAAGCTGGAGGTTGTAAGGACATACCAGCAACAAGAAAACCTAAAATTTCTATCACATTTCAAAAGGAAATTCATTATTCACAAGGGTAAAAGAAGAGAATCTAAAAACAGTGCAACTGTG---------------------------------------------------------------------------------------GAAATGTTTCACATCCGTTCCAATGGG---AGCCCTATTTGCACACGTTGTATTCAGATTGCTCCAGATGGGACACTATTAAATTCTGCATTCTGTTACATCTTGAAA…
HapaOST AGAGAAGCCTCTAACATGGGCTGGTTAACTTTTACCTTTAGTTTACAGAAGAAGTTTGAAAGCTTGTTTGGTAACCGTTTAGAAGTTATTCGAATGCATCAACAACAAGAAAACCTAAAGTTTCTCTCTCACTTCCACCGGAAATTCATTATTCATTCYGGGAAAAGAAAAGAGGAAGTATCAGGGACA---------------------------------------------------------------------------------------------GAGCTCTATCATATCCGTGCTAACGGT---AGCCCTCTCTGTACTAGAGCTACGCAAGTTAAACCAGACGCTTCAAACCTTAACTCAGCGTTTTGTTTTATTTTAAAAG…
LnigARACH AGAGATGCGTCCAATATGGGCTGGTTGACATTCACATTCAGTCAACAGAAAAAATTTGAAGCCCTGTTCGGTGATAAACTTGAAGTGGTTCGAACCCATCAACAACAAGAGAATTTGAAGTTTTTGTCCCATTTCAAAAAGAAGTTTGTTATTAAGAAAGGAAAAAGGAAACAAGCGCTAAGGGAAGATGACTTGGCACCACCCTTG---------------------------------------------------------------------------GAGTTCTTTCATATACGTTCGAACGGA---AGTCCATTATCAACTAGATGTATTCAAATCAAACCTGACCCTACTATACTTAACTCTTGTTTTTGTTACATACTAAA…
LoxTHECOS CGTGATGCGTCCAATATGGGTTGGYTGACATTCACGTTCAGTCTGCAGAAACGTTTTGAGTCGCTGTTCGGTGAGAGACTGGAGGTGGTTCGCATGCACCAACAACAGGAGCCGATGAAGTTCATGTCACATTTTGAACGCCATTTTGTTATTCGCCGCGGCAGACGTCCCACAGCTTCAGCTTCCGTCGTACTTCCGTCCGACTTTCCGTCGTCTGCGACGAAAAAAAATTCTCGTGTT------------------------------------------GAGCTATACCATTTGCGATGTAACGGT---AATCCGATTTGCACGCGTTGTGTGCAGGTGGCTACCGACGCCAGTCAACTCAACTCCGAGTTCTGCTACATACTGAA…
LynBRANCH NNNNNNNNNNNNNNNNNNNNNNNNNNNNNNNNNNNNNNNNNNNNNNNNNNNNNNNNNNNNNNNNNNNNNNNNNNNNNNNNNNNNNNNNNNNNNNNNNNNNNNNNNNNNNNNNNNNNNNNNNNNNNNNNNNNNNNNNNNNNNNNNNNNNNNNNNNNNNNNNNNNNNNNNNNNNNNNNNNNNNNNNNNNNNNNNNNNNNNNNNNNNNNNNNNNNNNNNNNNNNNNNNNNNNNNNNNNNNNNNNNNNNNNNNNNNNNNNNNNNNNNNNNNNNNNNNNNNNNNNNNNNNNNNNNNNNNNNNNNNNNNNNNNNNNNNNNNNNNNNNNNNNNNNNNNNNNNNNNNNNNNNNNNNNNNNNNNNNNNNNNNNNNNNNNNNNNNNNNNNNNNNNNNNN…
SkleOST NNNNNNNNNNNNNNNNNNNNNNNNNNNNNNNNNNNNNNNNNNNNNNNNNNNNNNNNNNNNNNNNNNNNNNNNNNNNNNNNNNNNNNNNNNNNNNNNNNNNNNNNNNNNNNNNNNNNNNNNNNNNNNNNNNNNNNNNNNNNNNNNNNNNNNNNNNNNNNNNNNNNNNNNNNNNNNNNNNNNNNNNNNNNNNNNNNNNNNNNNNNNNNNNNNNNNNNNNNNNNNNNNNNNNNNNNNNNNNNNNNNNNNNNNNNNNNNNNNNNNNNNNNNNNNNNNNNNNNNNNNNNNNNNNNNNNNNNNNNNNNNNNNNNNNNNNNNNNNNNNNNNNNNNNNNNNNNNNNNNNNNNNNNNNNNNNNNNNNNNNNNNNNNNNNNNNNNNNNNNNNNNNNNNNNN…
AdoNEOPT AGGGAAGCATCAAATATGGGATGGTTAACATTTACATTCAGTTTGCAGAAGAAGTTCAAAAGCCTCTTTGGTGAGAAACTAGAAGTTATAAGAACTCACCAACAACAAGAAAACCTTAAATTTATGGCACATTTCAAACGCAAGTTTGTTATACATCAAGGGAAAAGGAAAGAAATCCCAGACCCCAATTTGCCACCTCCA---GTG---------------------------------------------------------------------------GAGTTTTATCACTTACGCTCAAACAGT---AGTTCTCTGTGCACAAGACTGATACAAATCAAACCTGATGCGGCTGCTCTTAACTCTGCATTCTGCTACATTTTGAAA…
EfrDIPLUR NNNNNNNNNNNNNNNNNNNNNNNNNNNNNNNNNNNNNNNNNNNNNNNNNNNNNNNNNNNNNNNNNNNNNNNNNNNNNNNNNNNNNNNNNNNNNNNNNNNNNNNNNNNNNNNNNNNNNNNNNNNNNNNNNNNNNNNNNNNNNNNNNNNNNNNNNNNNNNNNNNNNNNNNNNNNNNNNNNNNNNNNNNNNNNNNNNNNNNNNNNNNNNNNNNNNNNNNNNNNNNNNNNNNNNNNNNNNNNNNNNNNNNNNNNNNNNNNNNNNNNNNNNNNNNNNNNNNNNNNNNNNNNNNNNNNNNNNNNNNNNNNNNNNNNNNNNNNNNNNNNNNNNNNNNNNNNNNNNNNNNNNNNNNNNNNNNNNNNNNNNNNNNNNNNNNNNNNNNNNNNNNNNNNN…
EinEPHEM AGAGGGGCTGGCAACATGGGCTGGCTCACCTTCACTTTCAGTCTGCAGAAAAAGTTCCAGTCCTTATTTGGCGAGAAACTTGAAGTGGTACGCACTCATCARCAGCAGGAGAACCCTAAATTTATGTCACACTTCCGTCGTAAATTTGTGATCCACTCTGGGAGRAGAAAGAGAGCAAATGGTTCTGTTTCTCTTGAATTGGAYGCTTCAGGGGACTTGGTGTCTGAGCCTAGCATGCCTCCTGTG------------------------------------GAATTCTTCCAAGTTCGCTCMAATGGC---AGTATTCTTTGCACTCGCTGTATCCAGATTCGTCCTGACGCTGGAACCCTCAACTCTGCKTTCTGTTTCATTCTGAAA…
IveODONAT CGAGATGCTGGTAATATGGGCTGGCTCACTTTCACTTTTAGTCTTCAGAAAAAATTCAAGTCACTTTTTGGCGAAAAATTGGAAGTAGTAAGAACTCATCAGCAACAGGAAACACTTAAATTCATGGCACATTTTGAAAAGAAATTCATCATTCATCAAGGCAAAAGAAAAGAAGTGAAATCAAATGATGCAAAAAAGGTG---------------------------------------------------------------------------------AAATTCTATCATTTAAGAAGCAATGGA---AGTCCTTTATGCACAAGATTAATTCAAATTTCGACAGATGCCGGTCTGTTGAATTCTGCTTTTTGCTACATTTTAAA…
LlyODONAT NNNNNNNNNNNNNNNNNNNNNNNNNNNNNNNNNNNNNNNNNNNNNNNNNNNNNNNNNNNNNNNNNNNNNNNNNNNNNNNNNNNNNNNNNNNNNNNNNNNNNNNNNNNNNNNNNNNNNNNNNNNNNNNNNNNNNNNNNNNNNNNNNNNNNNNNNNNNNNNNNNNNNNNNNNNNNNNNNNNNNNNNNNNNNNNNNNNNNNNNNNNNNNNNNNNNNNNNNNNNNNNNNNNNNNNNNNNNNNNNNNNNNNNNNNNNNNNNNNNNNNNNNNNNNNNNNNNNNNNNNNNNNNNNNNNNNNNNNNNNNNNNNNNNNNNNNNNNNNNNNNNNNNNNNNNNNNNNNNNNNNNNNNNNNNNNNNNNNNNNNNNNNNNNNNNNNNNNNNNNNNNNNNNNN…
MbaARCHEO CGTGAAGCATCGAACATGGGTTGGCTAACGTTTACTTTCAGTCTTCAAAAGAAGTTTGAGACTTTGTTTGGTGAAAAATTGGAAGTAGTTCGAACTCACCAACAGCAAGAAAATTTGAAATTCATGGCTCACTTCAAGCGCAAATTTATWATTCATCAAGGTAAGCGTCGCACAGCCAAAGATGTAGAAGGACAACCCCCCACTCCTGCTGTC---------------------------------------------------------------------GAGATGTTTCACTTGCGTTCCAATGGA---AGTGCTCTGTGTACGAGGTGTATTCAAATTAAACCGGATGCTACTATTTTGAATTCTGCTTTCTGTTATATTGTGAA…
NmeZYGEN NNNNNNNNNNNNNNNNNNNNNNNNNNNNNNNNNNNNNNNNNNNNNNNNNNNNNNNNNNNNNNNNNNNNNNNNNNNNNNNNNNNNNNNNNNNNNNNNNNNNNNNNNNNNNNNNNNNNNNNNNNNNNNNNNNNNNNNNNNNNNNNNNNNNNNNNNNNNNNNNNNNNNNNNNNNNNNNNNNNNNNNNNNNNNNNNNNNNNNNNNNNNNNNNNNNNNNNNNNNNNNNNNNNNNNNNNNNNNNNNNNNNNNNNNNNNNNNNNNNNNNNNNNNNNNNNNNNNNNNNNNNNNNNNNNNNNNNNNNNNNNNNNNNNNNNNNNNNNNNNNNNNNNNNNNNNNNNNNNNNNNNNNNNNNNNNNNNNNNNNNNNNNNNNNNNNNNNNNNNNNNNNNNNNNN…
AmaDIPLO CGAGAGGCAGGAAATATGGGCTGGTTAACATTTACGTTTAGTCTACAAAAGAAATTTGAATCACTTTTTGGTAACAAATTGGAAGTGATTCGCACCCACCAACAACAAGAAAATCTAAAATTTTTGGCCCATTTTAAAAGAAAATTCATAATCAGTCAAGGAAAGCGAAAATCAGCAACATGTGAAGATGCAGATCAACCAGTG------------------------------------------------------------------------------AAGCTATACTACATTCGATCTAACGGA---AGTCTGCTCTGTACGAGAACTGTACAGGTTTCTGTAGATAGTACTATCTTAAATTCTGCTTTCTGTTTTATACTGGAA…
Han2SYMPH AGGGACGCTTCCAACATGGGCTGGTTGACTTTCACATTCAGTCTTCAAAAGAAATTTGAGTCMTTATTTGGTGGCAAGTTGGAAGTCGTTCGCACATATCAGCAACAAGAAAACCTGAAGTTTCTTTCACACTTCAAGCGGAAGTTTGTGATTCACCGAGGTAAGCGGAAGTACATCCGACCGGCCTACGTTCCTCCRTTCACT------------------------------------------------------------------------------GAGTTCTTCCAGGTTCGTGCCAATGGA---AATATCATCTGCACCAGAACTATTCAGGTGAAGACTGATGCTAGTTTGCTCAATTCTGCTTTTTGCTATATTCTCAA…
Pge2DIPLO CGCAACGCCGGCAACATGGGCTGGCTCACGTTCACTTTTAGCCTTCAAAAGAAATTCGAGGCCCTTTTTGGCAACAAGTTGGAAGTAATCAGGACGCATCAGCAACAAGAGAACTTGAAGTTCTTAGCGCACTTCAAGCGGAAGTTTATCATTCATCAGGGAAAGCGGGTTAAACCGATAAAACCAGATACAACCGAAACCCCAATAGCGGGGCCAGGACCGGCGACAGAATCGAGCAACAATGTG------------------------------------AAGCTATATTACATCAGGGCTAACGGC---AGCATCCTTTGTACCAGATGCATCCAAGTAACTCCAGACGCTGCATTGTTGAATTCGGCTTTTTGTTACATTCTGGA…
Pol2DIPLO AGGCACGCGAGTAACATGGGATGGCTTACATTCACATTCAGCCTCCAAAAGAAATTTGAATCACTCTTTGGCAATAAGTTAGAAGTAGTGAGGACACACCAGCAACAAGAAAATCTGAAGTTCCTGGCACATTTTAAGCGTAAATTTATCATCCATCAYGGAAARCGGAAAGCTGTTTTACCAGAAGGCACAAAACCACCW---GTY---------------------------------------------------------------------------GAATTCTTTCAACTCCGAGCAAATGGT---AGCATAATATGCACACGTTGTGTTCAGGTTGCACCTGATGCTGCCCTCCTTAATTCCCAGTTTTGTTACATATTGAA…
Scu3SYMPH CGGGACGCGTCCAACATGGGCTGGCTCACCTTCACCTTCAGTCTGCAGAAGAAGTTCGAGTCCCTCTTCGGGGACAAGCTGGAGGTGGTCCGGACCCATCAGCAGCAAGAGAACCTCAAGTTCCTCTCCCACTTCAAGCGCCGGTTCGTGATTCAGCGCGGGAGGAGGAAGCCCCTGGTGCGCGAGAACCCGCCTCCCGTG---------------------------------------------------------------------------------GAGTTCTTCCAGATCAGGGCCAACGGG---AACATCATCAGCACGCGGTGTGTCCAGATCAACGCTGACGCCAGCAACCTGAACTCCGCCTTCTGTCACATCTTGAA…
Pno2ONYCH AGGGATGCTAGTAATATGGGCTGGCTAACATTYACTTTCAGTTTGCAGAAAAAATTTGAATCTCTGTTTGGTGAGAAGTTAGAAGTAGTCAGAACTCATCAGCAACAAGAAAATTTAAAATTTTTATCCCATTTCAAGAAGAAGTTTGTCATCAGTCTAGGTAAAAGAAAACAGAATAGAAAAGAAGGAGACAAGGCACCTACA------------------------------------------------------------------------------GAATTTTATCAAATCAGGGCAAATGGT---AGCCCTATTTGTACCAGGTGTATCCAGATTAGACCAGATCCTATCCTGTTGAACTCAGAATTTAGTTATATTTTAAA…
AeliPYCNO CGTGATGCAAGTAATATGGGATGGCTCACGTTTACTTTTAGTTTGCAGAAGAAGTTTGAGTCGTTGTTTGGTGACAAACTAGAAGTCATTCAAACCCATCAGCAACAAGAAAACCTGAAGTTCATGTCACATTTCAAAAGAAAGTTTGTCATTCATAAAGGTCAACGGAAAGTAAGGAGGCAAGTTGTCGAAGCAGATCCCACA------------------------------------------------------------------------------GAGTTTTTCTACTTGAGATCTAATGGA---TCTCCACTGTGCACWAGATGTATTCAGGTGAATCCTGATGCATCAATATTGAACTCTCATTTCTGCTACATTTTGAA…
AhiPYCNO NNNNNNNNNNNNNNNNNNNNNNNNNNNNNNNNNNNNNNNNNNNNNNNNNNNNNNNNNNNNNNNNNNNNNNNNNNNNNNNNNNNNNNNNNNNNNNNNNNNNNNNNNNNNNNNNNNNNNNNNNNNNNNNNNNNNNNNNNNNNNNNNNNNNNNNNNNNNNNNNNNNNNNNNNNNNNNNNNNNNNNNNNNNNNNNNNNNNNNNNNNNNNNNNNNNNNNNNNNNNNNNNNNNNNNNNNNNNNNNNNNNNNNNNNNNNNNNNNNNNNNNNNNNNNNNNNNNNNNNNNNNNNNNNNNNNNNNNNNNNNNNNNNNNNNNNNNNNNNNNNNNNNNNNNNNNNNNNNNNNNNNNNNNNNNNNNNNNNNNNNNNNNNNNNNNNNNNNNNNNNNNNNNNNNN…
Amb2ARACH CGGGACGCGGGCAACATGGGCTGGCTCACGTTCACCTTCAGCCTGCAGAAGAAGTTYGAGGCCCTGTTCGGGGACAAGYTGCAGGTGCTCAGGACRCATCAGCAACAAGAGAATCTCAAGTTCCTGTCACACTTCAAGCGCAAGTTCATCATCCACACGGGCAGCCGCAAGAAGTCACAGATGGAAGAGAACAATGCCGTC---------------------------------------------------------------------------------GAGCTGTTCCACYTACGTGCAAATGGC---AGCCCCATCTGTACGCGRTGTGTTCAGATTCCTCCCACAGCAAGTAACCTCAATTCTGCTTTTTGTTACATTCTGAA…
Avu3MALA CGACAAGCTTCAAATATGGGCTGGCTTACCTTTACTTTCAGTCTTCAAAAGAAATTCGAAGCTCTCTTTGGAGACAAGCTTGAAGTAGTTAGAATGCATCAGCAACAGGAAGCCGTAAAGTTCATGGCTCATTTTAAAAGAAAATTTATTATTCATCGGGAAAGAAGAAAGTCTCAGCTAATAAAAGCTGGTATCACATCTCAACCTCAACCA---------------------------------------------------------------------GAACTCTTCCATATTCGATCAAACGGC---TCGCCTTTGTTCACAAGATGTATACAAATTAAGCCAGATGCTGTTTCTCTAAATTCGGAATTTTGTTTCATTCTTAAA…
Col2PYCNO AGAGATGCTGGAAATATGGGTTGGTTGACTTTTACTTTCAGTCTACAGAAAAAGTTTGAGTCGCTATTTGGTAACAAACTAGAAGTCATTCAGACTCACCAACAACAAGAAAACCTCAAGTTTATGTCACATTTTAAACGCAAGTTTGTAATTCATACCGGAAAGAGAAAAGTTAGGCGGACGGAGCCTTCAGATCCCACA---------------------------------------------------------------------------------GAATTTTTCTACTTACGTTCTAATGGA---ACACCATTATGTACAAGATGCATTCAGGTGAATCCTGATGCATCAATTTTGAATTCAAACTTTTGCTACATCTTGAA…
Cro2XIPHOS AGAGATGCTACAAATATGGGATGGTTGACGTTCACTTTCAGCTTACAAAAGAAATTTGAATCATTGTTTGGGGATAAACTAGAAGTGGTCAGAACACATCAGCAACAAGAACACTTGAAGTTTTTGTCCCATTTTAACCAACAATTTATAATTCATCATGGAAAAAGAAAAACCTCCCCTTCTCACAATTCTCCAGCATCAGTG------------------------------------------------------------------------------GAATTTTATCATCTTCGTTCCAACGGT---AGTCCAATTTGTACAAGATGTGTACAGGTGAAACCAGATGCTTCTCTCCTTAATTCTGCCTTTTGTTACATCTTGA…
Crp2ARACH CGTGACGCCGGCAACATGGGATGGCTGACGTTCACTTTCAGCTTGCAAAAGAAGTTTGAGTCGCTGTTTGGCGACAAGTTGGAAGTGGTTAGGACCCATCAGCAACAAGAAAATTTGAAGTTTTTGTCCCATTTCAAGAGGAAGTTCATTATTTGGCAGGGCAAGCGGAAACTGACGGCCACTGCCGAAGCATCCTCGACCGTC------------------------------------------------------------------------------GAGTTCTTTCACATCCGATCCAACGGA---AGCCCCATCTATACCCGATGCATCCAGATAAAGCCTGATGCTGTTAACCTTAATTCTGCATTCTGTTATATCCTGAA…
Ctas2CHILO CGAGATGCTGGAAACATGGGTTGGCTGACATTTACATTCAGTTTGCAGAAGAAGTTCGAATCTCTCTTTGGGGATAAGCTGGAGGTCGTAAGGACGCATCAACAACAAGAAAACCTCAAGTTCATGTCTCACTTCAAGAGGAAGTTTATGATACACCAGGGAAAACGGAAGCAGCCCGAAGTTGACATTCCTCAGACA------------------------------------------------------------------------------------GAATTTTTCCATTTGAGAGCAAATGGC---AGCTTGCTATGCACTCGATGCATCCAGATCAAGCCGGATTCAAGTTACCTCAATTCATCATTCTGTTACATCTTGA…
Din2ARACH AGAGACGCATCCAATATGGGATGGCTCACCTTTACATTTAGTCTTCAAAAGAAATTTCAATCGTTATTTGGAGACAAACTAGAAGTAGTCAGAACTCACCAGCAGCAAGAAAATTTAAAATTTTTATCGCATTTTAAACAAAAATTTATAATCCATCAAGGTAAAAGAAATGCTGATCGAGAAAACGATGTC------------------------------------------------------------------------------------------GAATTTTTCTACATACGGTCAAATTGT---AGTCCAATTACCACAAGGTGCATTCAAATCAAACCCGATCCTGGAGTTATCAATTCAGGCTTTTGTTATATACTAAG…
DtyMYSTACO AGAGACGCCTCCAACATGGGCTGGCTGACCTTCACGTTTGGTCTACAGAGAAAGTTTGAGAGTTTGTTTGGGAAT---ATAGAAGTAGTCAGGATGTACCAGCAACAGGAAAACCTCAAGTTTCTCTCTCACTTTAAGCAGAAGTTTGTTATACATGAAGGTAGAAGGAAGGAAGTGATAAGCCCAGCKCCAGTA---------------------------------------------------------------------------------------CAGCTGTATCACCTGCGAGCCAACGGC---TCTACTCTAACAATGCGCTGTATACAGACCAAAGCTGATGCTGCTAACCTCAACTCTACCTACTGTTTTATACTGA…
EgigARACH AGAGATGCCGGAAACATGGGTTGGTTAACTTTCACGTTCAGTTTGCAAAAAAAGTTCGAATCGCTGTTTGGAGATAAATTGGAAGTGGTACGAACGCATCAGCAACAAGAAAATTTAAAATTTCTTTCACATTTCAAAAGAAAATTCATCATTAGGAGAGGAAAACGAAAATTCGTTCCCACAGAAGAAAATCCCACGACCGTC------------------------------------------------------------------------------GAATTCTTCCATCTTCGTTCGAACGGG---AGCCCCATTTGCACGCGTTGTATTCAGATAAAACCCGATGCCATTTTGTTGAATTCTAGTTTTTGTTACATTTTAAA…
ElePYCNO CGAGATGCGAGCAACATGGGATGGCTGACCTTCACTTTCAGTCTCCAAAAGAAGTTTGAGGCTCTATTTGGAGATAAGCTTGAAGTTATTCAGACTCACCAGCAGCAAGAAAATTTGAAATTCATGTCTCATTTCAAGAGGAAGTTTATCATCCATAAAGGTCGAAGAAAAGTGAGGAGAGAAATCGAGCCGGAACCCACT---------------------------------------------------------------------------------GAATTCTTTTACCTCAGATCTAACGGA---ACGCCTCTGTGTACCCGCTGTATTGAGGTTACCCCTGATGCTTCTCTGCTCAGCCCCCGATTCTGTTACATCTTGAAA…
ErwONYCH AGGGATGCTGGCAATATGGGCTGGCTAACATTCACTTTCAGTTTGCAGAAGAAATTTGAGTCTTTATTTGGTGAAAAGCTAGAAGTGGTCAGAACTCATCAGCAACAAGAAAATTTAAAATTTTTATCCCATTTCAAGAAGAAGTTTGTCATCAGTCTAGGGAAAAGAAAACAGATTCGAAAAGAAGGAGAAAAGGCACCWMCA------------------------------------------------------------------------------GAATTTTATCAAATCAGGGCAAATGGT---AGTCCTATTTGTACTAGGTGTATCCAGATCAGACCTGATCCTACACTGTTGAATTCGGAATTTTGTTACATTTTAAAA…
EuryPAURO AGGAGTGCTGGCAATATGGGCTGGTTAACATTCACGTTCAGTTTGCAAAAGAAGTTTGAGTTGTTATTCGGGAGTAAATTAGAAGTCGTGAGGACACATCAGCAGCAGGAGAATCTCAAGTTTCTTTCGCATTTTAAGAGGAAATTTATTGTTCACCTTGGCAAGAGAAAAGCACCCGTTGACCCCTCAGCCGTA---------------------------------------------------------------------------------------GAGTTTTTCCAATTGCGAGCTAACGGC---AGTCTGCTGTGTACGAGATGCGTCCAGATTAACCCAGATGCATCTGTTCTCAATACAGAATTCTGCTATATTCTCAA…
IpumARACH NNNNNNNNNNNNNNNNNNNNNNNNNNNNNNNNNNNNNNNNNNNNNNNNNNNNNNNNNNNNNNNNNNNNNNNNNNNNNNNNNNNNNNNNNNNNNNNNNNNNNNNNNNNNNNNNNNNNNNNNNNNNNNNNNNNNNNNNNNNNNNNNNNNNNNNNNNNNNNNNNNNNNNNNNNNNNNNNNNNNNNNNNNNNNNNNNNNNNNNNNNNNNNNNNNNNNNNNNNNNNNNNNNNNNNNNNNNNNNNNNNNNNNNNNNNNNNNNNNNNNNNNNNNNNNNNNNNNNNNNNNNNNNNNNNNNNNNNNNNNNNNNNNNNNNNNNNNNNNNNNNNNNNNNNNNNNNNNNNNNNNNNNNNNNNNNNNNNNNNNNNNNNNNNNNNNNNNNNNNNNNNNNNNNN…
Lle2BRANCH CGTGACGCTTCGAATATGGGTTGGCTGACTTTCACGTTCAGTCTGCAGAAAAAATTCGAATCTCTCTTTGGAAGTAAACTGGAAGTGGTCAGGACTCGTCAGCAGCAGGAAAACCTGAAATTTTTGGCGCATTTCCACCGCAAGTTCGTTATTCACAGGGGCAAACGTAAAGCTCCTCGAGAACCTGATTGGACGGCCCCGACT------------------------------------------------------------------------------GAATTTTTCCAGGTCCGCAGTTCCGGT---TCTGCCTTATGTACTCGCTGTATTCAGATCAACACGGATGCTGCCCTACTCAATTCAGCCTTCTGTTACATTCTGA…
MtdTARD AGGGAAGCGAGTAACATGGGCTGGCTTACTTTCACCTTTAGTYTRCAGAAAAAGTTTGAGGCTGCTTTTAAGAACTCACTCGAAGTGGTACGCATGCATCAGCAGCAGGAGAACTTGAAATTTCTGTCGCACTTCAAGTCGAAATTTATTATACATCGTGGGAAGCGAAAGGAACCCGTCGATCGCTCGAGAGTAGCACCGCCG------------------------------------------------------------------------------AGAYTGTATCAGTTGCGTATTAATGAT---AGTCTCATTTGTGCGCGATGCATTGAGGTCGATACGAAGCCGGAATCACTCAACTCGACCTTTTGCCACATTCTGAATG…
PepONYCH AGAGATGCCGGCAATATGGGATGGTTGACTTTTACTTTTAGCCTCCAAAAAAAATTTGAATCCTTGTTTGGCGAAAAACTTGAAGTTGTGCGAACGCATCAACAACAAGAGAATTTAAAGTTTTTATCCCATTTCAAGAAGAAGTTTGTAATTAGTATCGGAAAGCGAAAACAACCAAGAAAAGAGGGAGAAAAGGCTCCGACC------------------------------------------------------------------------------CAGTTTTATCAGATCAGGGCAAACGGC---AGCCCAATATGCACTAGGTGTATCCAGATTCGACCGGATCCTATTCTACTGAACTCCGAATTTTGTTATATTTTGAAA…
Pma2ARACH AGAGAAGCTGGCAATATGGGTTGGCTGACATTTACCTTTAGCTTGCAAAAGAAGTTTGAATCTTTATTTGGTGACAAGCTAGAAGTAGTAAGAACTCATCAGCAACAAGAAAATTTAAAATTTCTGTCCCACTTCAAGAGGAAATTTATCATTCACCATGGCAAAAGAAAGGCTTTAAAACAGCCGAATTCTGCTCCTGTT---------------------------------------------------------------------------------GAATTTTTCCACATTAGGTCAAATGGA---AGTCCTATTTGTACACGCTGTATACAAATAAAGCCAGATGCATCATATTTGAATTCTGCTTTCTGCTATTTACTTAA…
PwhARACH AGGGATGCTGGGAACATGGGGTGGTTGACTTTTACKTTCAGTTTGCAGAAAAAATTTGAATCCCTCTTTGGTGATAAATTAGAAGTTGTCCGAACTCATCAGCAACAAGAAAACCTTAAGTTTTTGTCTCATTTTAAAAGAAAATTTATCATWCATCACGGAAAAAGAAAGAAAGCRGCTGATGAACCGTCTGAAGTT------------------------------------------------------------------------------------GAATTTTTCCACATTAGGTCAAATGGT---AGTTCCATCTGTACTCGATGYATTCAGGTCAAGACAGACGCAGCATTGTTAAACTCGGCTTTCTGCTACATTTTGAAA…
StpARACH AGAGAAGCTGGCAATATGGGTTGGCTTACATTTACCTTTAGTTTACAGAAGAAGTTTGAAGCTCATTTTGGAGATAAACTAGAAGTTGTTAGGACCCATCAGCAACAAGAAAACCTTAAATTTCTTTCCCACTTTAAAAGAAAATTTATTATCCATCGTGGCAAGAGAAAGGCTCCTAAAGATCCATCTGGAAATGTTCCTGTT------------------------------------------------------------------------------GAGTTTTTTCATATAAGATCAAATGGA---AGTCCTATTTGTACAAGATGTATTCAAATAAATCCAGATGGTACCTTATTGAATTCTGCTTTTTGCTACATTTTAAAA…
	;
End;
begin sets;
charset nt1=1-.\3;
charset nt2=2-.\3;
charset nt3=3-.\3;
charset 109fin1_2 = 1-711;
charset 113fin1_2 = 718-1722;
charset 127fin1_2 = 1729-2196;
charset 149fin2_3 = 2203-3195;
charset 166fin2_3 = 3202-3546;
charset 192fin1_2 = 3553-3975;
charset 197fin1_2 = 3982-4434;
charset 220fin1_2 = 4441-4992;
charset 226fin1_2 = 4999-5673;
charset 247fin1_2 = 5680-6174;
charset 25fin2_4 = 6181-6486;
charset 262fin1_2 = 6493-7089;
charset 265fin2_3 = 7096-7572;
charset 267fin2_3 = 7579-8187;
charset 268fin1_2 = 8194-8988;
charset 26fin3_4 = 8995-9726;
charset 270fin2_3 = 9733-10206;
charset 274fin1_2 = 10213-10752;
charset 2fin3_4 = 10759-11292;
charset 2fin7_8 = 11299-11919;
charset 3006fin1_2 = 11926-12147;
charset 3007fin1_2 = 12154-12783;
charset 3009fin2_3 = 12790-13161;
charset 3012fin1_2 = 13168-13692;
charset 3017fin1_2 = 13699-14307;
charset 3031fin2_3 = 14314-14916;
charset 3031fin4_5 = 14923-15348;
charset 3044fin1_2 = 15355-15678;
charset 3055fin2_3 = 15685-15930;
charset 3059fin1_3 = 15937-16686;
charset 3064fin6_7 = 16693-17298;
charset 3066fin1_3 = 17305-18051;
charset 3070fin4_5 = 18058-18777;
charset 3089fin2_3 = 18784-19092;
charset 3094fin2_3 = 19099-19497;
charset 3114fin1_2 = 19504-19881;
charset 3121fin2_3 = 19888-20343;
charset 3136fin1_2 = 20350-21201;
charset 3152fin1_2 = 21208-21486;
charset 3153fin1_2 = 21493-22059;
charset 3196fin1_3 = 22066-22608;
charset 3196fin5_6 = 22615-23334;
charset 3202fin1_3 = 23341-23859;
charset 36fin1_2 = 23866-24363;
charset 40fin2_3 = 24370-25131;
charset 42fin1_2 = 25138-25986;
charset 44fin2_3 = 25993-26520;
charset 58fin3_6 = 26527-27462;
charset 58fin7_9 = 27469-27807;
charset 62fin2_3 = 27814-28647;
charset 63fin2_3 = 28654-29178;
charset 69fin2_3 = 29185-29856;
charset 6fin2_3 = 29863-30204;
charset 73fin2_3 = 30211-31089;
charset 8018fin1_2 = 31096-31398;
charset 8028fin1_2 = 31405-31728;
charset 8029fin6_7 = 31735-32286;
charset 8053fin2_3 = 32293-32865;
charset 8070fin1_3 = 32872-33414;
charset 8091fin1_2 = 32421-34089;
charset 96fin1_3 = 34096-34557;
charset acc2_4 = 34564-35094;
charset aspec11_12 = 35101-35703;
charset aspec19_21 = 35710-36219;
charset aspec2_6 = 36226-36522;
charset ef1a = 36529-37620;
charset ef2 = 37627-39852;
charset polii = 39859-41985;
charset inter_gene=
712-717 1723-1728 2197-2202 3196-3201 3547-3552 3976-3981 4435-4440 4993-4998 5674-5679 6175-6180 6487-6492 7090-7095 7573-7578 8188-8193 8989-8994 9727-9732 10207-10212 10753-10758 11293-11298 11920-11925 12148-12153 12784-12789 13162-13167 13693-13698 14308-14313 14917-14922 15349-15354 15679-15684 15931-15936 16687-16692 17299-17304 18052-18057 18778-18783 19093-19098 19498-19503 19882-19887 2…
charset mask=
169-285 310-312 400-447 526-549 619-621 1105-1158 2230-2235 2356-2358 2398-2400 2554-2568 2737-2778 2872-2874 2908-2919 3172-3174 3445-3471 3682-3717 3919-3930 4105-4110 4399-4413 5128-5139 5206-5238 5374-5472 5557-5559 5644-5655 5746-5847 5893-5895 5947-5949 6298-6300 6526-6597 6700-6711 6718-6720 6730-6732 6982-7026 7165-7176 7393-7407 7426-7458 7477-7488 7528-7539 8098-8106 8245-8301 8494-8496…
18880-18894 19201-19203 19360-19365 20020-20022 20281-20307 20983-20988 23179-23187 23293-23316 23518-23520 23761-23766 23782-23787 24013-24033 24049-24051 24286-24288 24727-24732 24844-24846 25492-25497 25582-25584 25795-25809 25969-25971 26809-26817 27952-27954 27970-28041 28060-28074 28078-28080 28423-28431 28441-28449 28957-28965 28981-28995 29434-29436 29440-29442 29455-29460 29494-29526 297…
taxset outgroup = ThulTARD MtdTARD PepONYCH Pno2ONYCH ErwONYCH;
end;
